# Supplementary material for: Long-term major adverse cardiovascular events following myocardial injury after non-cardiac surgery: meta-analysis
Source: BJS Open. 2023 Apr 25;7(2):zrad021. doi: 10.1093/bjsopen/zrad021 (PMC10129390; doi:10.1093/bjsopen/zrad021)
Supplement: zrad021_Supplementary_Data [file zrad021_supplementary_data.zip]

Archive with 2 entries (2 files):
- Supplementary_Material.docx
- PRISMA_Checklist.doc
